# Supplementary material for: Two new species of Agaporomorphus Guignot from Suriname (Coleoptera, Adephaga, Dytiscidae, Copelatinae)
Source: Zookeys. 2020 Apr 1;923:51–63. doi: 10.3897/zookeys.923.48337 (PMC7142164; doi:10.3897/zookeys.923.48337)
Supplement: XML Treatment for Agaporomorphus hamatocoles [file zookeys.923.48337-treatment1.xml]

<!DOCTYPE tp:taxon-treatment
  PUBLIC "-//TaxonX//DTD Taxonomic Treatment Publishing DTD v0 20100105//EN" "tax-treatment-NSO.dtd">
<tp:taxon-treatment xmlns:tp="http://www.plazi.org/taxpub"><tp:treatment-meta><kwd-group><label>Taxon classification</label><kwd><named-content xmlns:xlink="http://www.w3.org/1999/xlink" content-type="kingdom">Animalia</named-content></kwd><kwd><named-content xmlns:xlink="http://www.w3.org/1999/xlink" content-type="order">Coleoptera</named-content></kwd><kwd><named-content xmlns:xlink="http://www.w3.org/1999/xlink" content-type="family">Dytiscidae</named-content></kwd></kwd-group><mixed-citation publication-type="journal"><person-group><name><surname>Miller</surname><given-names>Kelly B.</given-names></name></person-group><article-title>Two new species of <italic><tp:taxon-name><tp:taxon-name-part taxon-name-part-type="genus" reg="Agaporomorphus">Agaporomorphus</tp:taxon-name-part></tp:taxon-name></italic> Guignot from Suriname (<tp:taxon-name><tp:taxon-name-part taxon-name-part-type="order">Coleoptera</tp:taxon-name-part></tp:taxon-name>, <tp:taxon-name><tp:taxon-name-part taxon-name-part-type="suborder">Adephaga</tp:taxon-name-part></tp:taxon-name>, <tp:taxon-name><tp:taxon-name-part taxon-name-part-type="family">Dytiscidae</tp:taxon-name-part></tp:taxon-name>, <tp:taxon-name><tp:taxon-name-part taxon-name-part-type="subfamily">Copelatinae</tp:taxon-name-part></tp:taxon-name>)</article-title><source>Zookeys</source><day>01</day><month>4</month><year>2020</year><volume>923</volume><fpage>51</fpage><lpage>63</lpage><pub-id pub-id-type="doi">10.3897/zookeys.923.48337</pub-id></mixed-citation></tp:treatment-meta><tp:nomenclature><tp:taxon-name><object-id xmlns:xlink="http://www.w3.org/1999/xlink" content-type="arpha" xlink:type="simple">7B332F1C-B299-55FE-A4C3-8DFE59187768</object-id>
            <tp:taxon-name-part taxon-name-part-type="genus" reg="Agaporomorphus">Agaporomorphus</tp:taxon-name-part>
            <tp:taxon-name-part taxon-name-part-type="species" reg="hamatocoles">hamatocoles</tp:taxon-name-part>
            <object-id xmlns:xlink="http://www.w3.org/1999/xlink" content-type="zoobank" xlink:type="simple">http://zoobank.org/13D50A02-DB96-4BDF-B783-10546861859A</object-id>
          </tp:taxon-name><tp:taxon-status xmlns:xlink="http://www.w3.org/1999/xlink" xlink:type="simple">sp. nov.</tp:taxon-status><xref ref-type="fig" rid="F1">Figures 1–3</xref><xref ref-type="fig" rid="F4">, 24</xref><xref ref-type="fig" rid="F5">, 26</xref></tp:nomenclature><tp:treatment-sec sec-type="type locality" id="SECID0EDOAE"><title>Type locality.</title><p>Suriname, Sipaliwini District, Sipaliwini Savannah Nature Reserve, Four Brothers Mountains, <named-content xmlns:xlink="http://www.w3.org/1999/xlink" content-type="dwc:verbatimCoordinates" xlink:type="simple"><named-content content-type="geo-json" specific-use="{&#34;type&#34;:&#34;Point&#34;,&#34;coordinates&#34;:[-55.969151,2.005700]}" id="NCID0EMOAE" xlink:type="simple">2.005700N, 55.969151W</named-content></named-content>, 337 m.</p></tp:treatment-sec><tp:treatment-sec sec-type="diagnosis" id="SECID0EROAE"><title>Diagnosis.</title><p>This species does not share many features with other members of the genus and does not have modified antennomeres, modified male mesotarsal claws or a lobe on the apex of mesotarsomere V, it lacks a stridulatory apparatus on the abdomen and metaleg, and lacks a triangular process at the apical margin of visible sternite V of the abdomen. Unique features of <italic><tp:taxon-name><tp:taxon-name-part taxon-name-part-type="genus" reg="Agaporomorphus">A.</tp:taxon-name-part> <tp:taxon-name-part taxon-name-part-type="species" reg="hamatocoles">hamatocoles</tp:taxon-name-part></tp:taxon-name></italic> are the strongly hooked male median lobe (Fig. <xref ref-type="fig" rid="F1">1</xref>) and the elongate curved flagellum on the ventral surface of the male median lobe (Figs <xref ref-type="fig" rid="F1">1</xref>, <xref ref-type="fig" rid="F1">2</xref>). These features are diagnostic within <italic><tp:taxon-name><tp:taxon-name-part taxon-name-part-type="genus" reg="Agaporomorphus">Agaporomorphus</tp:taxon-name-part></tp:taxon-name></italic>.</p></tp:treatment-sec><tp:treatment-sec sec-type="description" id="SECID0EVPAE"><title>Description.</title><p><bold><italic>Measurements</italic></bold> (<italic>N</italic> = 3). <abbrev xmlns:xlink="http://www.w3.org/1999/xlink" xlink:title="total length" id="ABBRID0ECQAE" xlink:type="simple">TL</abbrev> = 2.8–3.2 mm, <abbrev xmlns:xlink="http://www.w3.org/1999/xlink" xlink:title="greatest width across elytra" id="ABBRID0EGQAE" xlink:type="simple">GW</abbrev> = 1.4–1.6 mm, <abbrev xmlns:xlink="http://www.w3.org/1999/xlink" xlink:title="greatest pronotal width" id="ABBRID0EKQAE" xlink:type="simple">PW</abbrev> = 1.2–1.3 mm, <abbrev xmlns:xlink="http://www.w3.org/1999/xlink" xlink:title="greatest width of the head" id="ABBRID0EOQAE" xlink:type="simple">HW</abbrev> = 0.8 mm, <abbrev xmlns:xlink="http://www.w3.org/1999/xlink" xlink:title="distance between the eyes" id="ABBRID0ESQAE" xlink:type="simple">EW</abbrev> = 0.5–0.6 mm, <abbrev xmlns:xlink="http://www.w3.org/1999/xlink" xlink:title="greatest length of the metafemur" id="ABBRID0EWQAE" xlink:type="simple">FL</abbrev> = 0.7–0.8 mm, <abbrev xmlns:xlink="http://www.w3.org/1999/xlink" xlink:title="greatest width of the metafemur" id="ABBRID0E1QAE" xlink:type="simple">FW</abbrev> = 0.2–0.3 mm, <abbrev xmlns:xlink="http://www.w3.org/1999/xlink" xlink:title="total length" id="ABBRID0E5QAE" xlink:type="simple">TL</abbrev>/<abbrev xmlns:xlink="http://www.w3.org/1999/xlink" xlink:title="greatest width across elytra" id="ABBRID0ECRAE" xlink:type="simple">GW</abbrev> = 1.9–2.0, <abbrev xmlns:xlink="http://www.w3.org/1999/xlink" xlink:title="greatest width of the head" id="ABBRID0EGRAE" xlink:type="simple">HW</abbrev>/<abbrev xmlns:xlink="http://www.w3.org/1999/xlink" xlink:title="distance between the eyes" id="ABBRID0EKRAE" xlink:type="simple">EW</abbrev> = 1.5–1.6, <abbrev xmlns:xlink="http://www.w3.org/1999/xlink" xlink:title="greatest length of the metafemur" id="ABBRID0EORAE" xlink:type="simple">FL</abbrev>/<abbrev xmlns:xlink="http://www.w3.org/1999/xlink" xlink:title="greatest width of the metafemur" id="ABBRID0ESRAE" xlink:type="simple">FW</abbrev> = 2.9–3.4. Body shape elongate oval, evenly and shallowly curved along lateral margins, curvature continuous between pronotum and elytron.</p><p><bold><italic>Coloration.</italic></bold> Head and pronotum dark orange. Elytron dark orange throughout except transverse basal band light orange. Ventral surface orange, similar in coloration throughout but legs distinctly lighter in color.</p><p><bold><italic>Sculpture and structure.</italic></bold> Head shiny, very finely microreticulate comprised of small isodiametric cells; eyes small (<abbrev xmlns:xlink="http://www.w3.org/1999/xlink" xlink:title="greatest width of the head" id="ABBRID0EESAE" xlink:type="simple">HW</abbrev>/<abbrev xmlns:xlink="http://www.w3.org/1999/xlink" xlink:title="distance between the eyes" id="ABBRID0EISAE" xlink:type="simple">EW</abbrev> = 1.5–1.6). Pronotum shiny, similar microreticulation to head; lateral margin slightly curved, extremely finely beaded, bead absent at anterior angle. Elytron with lateral margin shallowly curved; surface shiny, microreticulation extremely fine, apical half with numerous extremely fine punctures. Prosternum elongate, carinate, prosternal process short, strongly carinate medially. Metaventer and metaventral wings smooth and shiny, with very dense, extremely fine microreticulation. Metacoxa smooth and shiny, similar in microsculpture to metaventer; metacoxal lines distinct, region between metacoxal lines narrow medially; metafemur not unusually broadened (<abbrev xmlns:xlink="http://www.w3.org/1999/xlink" xlink:title="greatest length of the metafemur" id="ABBRID0EMSAE" xlink:type="simple">FL</abbrev>/<abbrev xmlns:xlink="http://www.w3.org/1999/xlink" xlink:title="greatest width of the metafemur" id="ABBRID0EQSAE" xlink:type="simple">FW</abbrev> = 2.9–3.4).</p><p><bold><italic>Male genitalia.</italic></bold> Median lobe exceptionally complex in shape, strongly asymmetrical; in lateral aspect broad basally, irregularly shaped, apically narrowed with apex dramatically hooked, curved anteriorly on dorsal surface with elongate apex directed posteriorly, curved portion elongate, slender and apically narrowly rounded (Fig. <xref ref-type="fig" rid="F1">1</xref>); in ventral aspect very broad, lateral margins broadly curved, with slender, long curved “flagellum” extending from left anteroventral region in broad curve along antero-ventral surface along left side to apex, apically sharply pointed (Fig. <xref ref-type="fig" rid="F1">2</xref>); lateral lobe in lateral aspect robust, apically narrowed, with slender apical lobe, with series of fine setae along apicodorsal margin (Fig. <xref ref-type="fig" rid="F1">3</xref>).</p><fig id="F1" position="float" orientation="portrait"><object-id xmlns:xlink="http://www.w3.org/1999/xlink" content-type="doi" xlink:type="simple">10.3897/zookeys.923.48337.figures1-6</object-id><object-id xmlns:xlink="http://www.w3.org/1999/xlink" content-type="arpha" xlink:type="simple">37DB4FF6-2AF3-5CF0-8C93-BF3DAC591C6D</object-id><label>Figures 1–6.</label><caption><p><italic><tp:taxon-name><tp:taxon-name-part taxon-name-part-type="genus" reg="Agaporomorphus">Agaporomorphus</tp:taxon-name-part></tp:taxon-name></italic> species, male genitalia. <bold>1–3</bold><italic><tp:taxon-name><tp:taxon-name-part taxon-name-part-type="genus" reg="Agaporomorphus">A.</tp:taxon-name-part> <tp:taxon-name-part taxon-name-part-type="species" reg="hamatocoles">hamatocoles</tp:taxon-name-part></tp:taxon-name></italic><bold>1</bold> male median lobe, right lateral aspect <bold>2</bold> male median lobe, ventral aspect <bold>3</bold> male right lateral lobe, right lateral aspect <bold>4–6</bold><italic><tp:taxon-name><tp:taxon-name-part taxon-name-part-type="genus" reg="Agaporomorphus">A.</tp:taxon-name-part> <tp:taxon-name-part taxon-name-part-type="species" reg="tortus">tortus</tp:taxon-name-part></tp:taxon-name></italic><bold>4</bold> male median lobe, right lateral aspect <bold>5</bold> male median lobe, ventral aspect <bold>6</bold> male right lateral lobe, right lateral aspect.</p></caption><graphic xmlns:xlink="http://www.w3.org/1999/xlink" xlink:href="zookeys-923-051-g001.jpg" position="float" orientation="portrait" xlink:type="simple" id="oo_396548.jpg"><uri content-type="original_file" xlink:type="simple">https://binary.pensoft.net/fig/396548</uri></graphic></fig><p><bold><italic>Sexual dimorphism.</italic></bold> Males have the pro-mesotarsomeres I-III distinctly broader than in females with enlarged ventral adhesive setae.</p><p><bold><italic>Variation.</italic></bold> The few specimens are quite similar to each other in coloration and other features.</p></tp:treatment-sec><tp:treatment-sec sec-type="distribution" id="SECID0EPVAE"><title>Distribution.</title><p>This species is known only from southern Suriname (Fig. <xref ref-type="fig" rid="F4">24</xref>).</p></tp:treatment-sec><tp:treatment-sec sec-type="habitat" id="SECID0EZVAE"><title>Habitat.</title><p>The type series was collected from “detrital pools.”</p></tp:treatment-sec><tp:treatment-sec sec-type="discussion" id="SECID0E5VAE"><title>Discussion.</title><p>This species is quite unlike other species in the genus. The <italic><tp:taxon-name><tp:taxon-name-part taxon-name-part-type="genus" reg="Agaporomorphus">A.</tp:taxon-name-part> <tp:taxon-name-part taxon-name-part-type="species" reg="knischi">knischi</tp:taxon-name-part></tp:taxon-name></italic> group is characterized by somewhat similarly shaped male median lobes with a fringe of setae along the dorsal margin of each side and many of them have expanded male antennomeres and/or stridulatory devices on the abdomen and metalegs (<xref ref-type="bibr" rid="B6">Miller 2005</xref>; <xref ref-type="bibr" rid="B8">Miller and Wheeler 2008</xref>; <xref ref-type="bibr" rid="B3">Hendrich et al. 2015</xref>). The <italic><tp:taxon-name><tp:taxon-name-part taxon-name-part-type="genus" reg="Agaporomorphus">A.</tp:taxon-name-part> <tp:taxon-name-part taxon-name-part-type="species" reg="dolichodactylus">dolichodactylus</tp:taxon-name-part></tp:taxon-name></italic> group has an elongate process on the dorsal surface of the male median lobe and elongate, sinuate mesotarsal claws (<xref ref-type="bibr" rid="B6">Miller 2005</xref>). The <italic><tp:taxon-name><tp:taxon-name-part taxon-name-part-type="genus" reg="Agaporomorphus">A.</tp:taxon-name-part> <tp:taxon-name-part taxon-name-part-type="species" reg="pereirai">pereirai</tp:taxon-name-part></tp:taxon-name></italic> group has none of these features, but the male median lobe has prominent angulate flanges on the ventral side apically and other autapomorphies (<xref ref-type="bibr" rid="B6">Miller 2005</xref>). The new species described here does not share any of these characteristic features and is phylogenetically isolated (Fig. <xref ref-type="fig" rid="F5">26</xref>, see below), so it is placed in its own group, the <italic><tp:taxon-name><tp:taxon-name-part taxon-name-part-type="genus" reg="Agaporomorphus">A.</tp:taxon-name-part> <tp:taxon-name-part taxon-name-part-type="species" reg="hamatocoles">hamatocoles</tp:taxon-name-part></tp:taxon-name></italic> species group.</p></tp:treatment-sec><tp:treatment-sec sec-type="etymology" id="SECID0EIYAE"><title>Etymology.</title><p>This species is named <italic><tp:taxon-name><tp:taxon-name-part taxon-name-part-type="genus" reg="Agaporomorphus"/><tp:taxon-name-part taxon-name-part-type="species" reg="hamatocoles">hamatocoles</tp:taxon-name-part></tp:taxon-name></italic>, from Latin <italic>hamatus</italic> for hooked and <italic>coles</italic> for penis for the unique shape of the hooked male median lobe in this species (Fig. <xref ref-type="fig" rid="F1">2</xref>).</p></tp:treatment-sec><tp:treatment-sec sec-type="type material" id="SECID0EAZAE"><title>Type material.</title><p>Holotype in <abbrev xmlns:xlink="http://www.w3.org/1999/xlink" xlink:title="National Zoological Collection of Suriname, Paramaribo, Suriname" id="ABBRID0EGZAE" xlink:type="simple">NZCS</abbrev>, male labeled, “SURINAME: Sipaliwini District <named-content xmlns:xlink="http://www.w3.org/1999/xlink" content-type="dwc:verbatimCoordinates" xlink:type="simple"><named-content content-type="geo-json" specific-use="{&#34;type&#34;:&#34;Point&#34;,&#34;coordinates&#34;:[-55.969151,2.005700]}" id="NCID0ENZAE" xlink:type="simple">2.005700N, 55.969151W</named-content></named-content>, 337m Sipaliwini Savannah Nature Res. Four Brothers Mts, detrital pools, 31.iii.2017 leg. Short. SR17-0331-01D/ Holotype <italic><tp:taxon-name><tp:taxon-name-part taxon-name-part-type="genus" reg="Agaporomorphus">Agaporomorphus</tp:taxon-name-part> <tp:taxon-name-part taxon-name-part-type="species" reg="hamatocoles">hamatocoles</tp:taxon-name-part></tp:taxon-name></italic> Miller, 2020 [red label with double black line border].” 3 paratypes labeled same as holotype except with “…/Paratype <italic><tp:taxon-name><tp:taxon-name-part taxon-name-part-type="genus" reg="Agaporomorphus">Agaporomorphus</tp:taxon-name-part> <tp:taxon-name-part taxon-name-part-type="species" reg="hamatocoles">hamatocoles</tp:taxon-name-part></tp:taxon-name></italic> Miller, 2020 [blue label with black line border].”</p></tp:treatment-sec><tp:treatment-sec><!--Section generated to contain objects referenced in tp:taxon-treatment.--><fig id="F4" position="float" orientation="portrait"><object-id xmlns:xlink="http://www.w3.org/1999/xlink" content-type="doi" xlink:type="simple">10.3897/zookeys.923.48337.figures24-25</object-id><object-id xmlns:xlink="http://www.w3.org/1999/xlink" content-type="arpha" xlink:type="simple">534748B3-2559-5FFA-AE07-1EE33B768DB9</object-id><label>Figures 24, 25.</label><caption><p>Known distributions of <italic><tp:taxon-name><tp:taxon-name-part taxon-name-part-type="genus" reg="Agaporomorphus">Agaporomorphus</tp:taxon-name-part></tp:taxon-name></italic> species of northern South America (<italic><tp:taxon-name><tp:taxon-name-part taxon-name-part-type="genus" reg="Agaporomorphus">A.</tp:taxon-name-part> <tp:taxon-name-part taxon-name-part-type="species" reg="pereirai">pereirai</tp:taxon-name-part></tp:taxon-name></italic> also known from Brazil, not shown on map).</p></caption><graphic xmlns:xlink="http://www.w3.org/1999/xlink" xlink:href="zookeys-923-051-g004.jpg" position="float" orientation="portrait" xlink:type="simple" id="oo_396551.jpg"><uri content-type="original_file" xlink:type="simple">https://binary.pensoft.net/fig/396551</uri></graphic></fig><fig id="F5" position="float" orientation="portrait"><object-id xmlns:xlink="http://www.w3.org/1999/xlink" content-type="doi" xlink:type="simple">10.3897/zookeys.923.48337.figure26</object-id><object-id xmlns:xlink="http://www.w3.org/1999/xlink" content-type="arpha" xlink:type="simple">1CE6DBAB-5175-54F8-B777-21E5C29F06DD</object-id><label>Figure 26.</label><caption><p>Two equally most parsimonious cladograms of <italic><tp:taxon-name><tp:taxon-name-part taxon-name-part-type="genus" reg="Agaporomorphus">Agaporomorphus</tp:taxon-name-part></tp:taxon-name></italic> species derived from parsimony analysis (L = 17, CI = 82, RI = 92): “alt” = alternative equally parsimonious configuration for <italic><tp:taxon-name><tp:taxon-name-part taxon-name-part-type="genus" reg="Agaporomorphus">A.</tp:taxon-name-part> <tp:taxon-name-part taxon-name-part-type="species" reg="knischi">knischi</tp:taxon-name-part></tp:taxon-name></italic> clade. Numbers above hatch marks refer to characters. Numbers below hatch marks refer to character state transformations. Characters mapped using “fast” or “acctran” optimization in WinClada (<xref ref-type="bibr" rid="B9">Nixon 2002</xref>).</p></caption><graphic xmlns:xlink="http://www.w3.org/1999/xlink" xlink:href="zookeys-923-051-g005.jpg" position="float" orientation="portrait" xlink:type="simple" id="oo_396552.jpg"><uri content-type="original_file" xlink:type="simple">https://binary.pensoft.net/fig/396552</uri></graphic></fig></tp:treatment-sec><ref-list><ref id="B9"><mixed-citation xmlns:xlink="http://www.w3.org/1999/xlink" xlink:type="simple"><person-group><name name-style="western"><surname>Nixon</surname><given-names>KC</given-names></name></person-group> (<year>2002</year>) WinClada. 1.00.08 ed. Published by the author, Ithaca, NY.</mixed-citation></ref><ref id="B6"><mixed-citation xmlns:xlink="http://www.w3.org/1999/xlink" xlink:type="simple"><person-group><name name-style="western"><surname>Miller</surname><given-names>KB</given-names></name></person-group> (<year>2005</year>) <article-title>Two New Species of <italic><tp:taxon-name><tp:taxon-name-part taxon-name-part-type="genus">Agaporomorphus</tp:taxon-name-part></tp:taxon-name></italic> Zimmermann (<tp:taxon-name><tp:taxon-name-part taxon-name-part-type="order">Coleoptera</tp:taxon-name-part></tp:taxon-name>: <tp:taxon-name><tp:taxon-name-part taxon-name-part-type="family">Dytiscidae</tp:taxon-name-part></tp:taxon-name>) from Peru.</article-title><source>Zootaxa</source><volume>1059</volume>: <fpage>49</fpage>–<lpage>59</lpage>. <ext-link xlink:type="simple" ext-link-type="doi" xlink:href="10.11646/zootaxa.1059.1.4">https://doi.org/10.11646/zootaxa.1059.1.4</ext-link></mixed-citation></ref><ref id="B8"><mixed-citation xmlns:xlink="http://www.w3.org/1999/xlink" xlink:type="simple"><person-group><name name-style="western"><surname>Miller</surname><given-names>KB</given-names></name><name name-style="western"><surname>Wheeler</surname><given-names>QD</given-names></name></person-group> (<year>2008</year>) <article-title>A new species of <italic><tp:taxon-name><tp:taxon-name-part taxon-name-part-type="genus">Agaporomorphus</tp:taxon-name-part></tp:taxon-name></italic> Zimmermann from Venezuela, and a review of the <italic><tp:taxon-name><tp:taxon-name-part taxon-name-part-type="genus">A.</tp:taxon-name-part> <tp:taxon-name-part taxon-name-part-type="species">knischi</tp:taxon-name-part></tp:taxon-name></italic> species group (<tp:taxon-name><tp:taxon-name-part taxon-name-part-type="order">Coleoptera</tp:taxon-name-part></tp:taxon-name>: <tp:taxon-name><tp:taxon-name-part taxon-name-part-type="family">Dytiscidae</tp:taxon-name-part></tp:taxon-name>: <tp:taxon-name><tp:taxon-name-part taxon-name-part-type="subfamily">Copelatinae</tp:taxon-name-part></tp:taxon-name>).</article-title><source>Zootaxa</source><volume>1859</volume>: <fpage>63</fpage>–<lpage>68</lpage>. <ext-link xlink:type="simple" ext-link-type="doi" xlink:href="10.11646/zootaxa.1859.1.4">https://doi.org/10.11646/zootaxa.1859.1.4</ext-link></mixed-citation></ref><ref id="B3"><mixed-citation xmlns:xlink="http://www.w3.org/1999/xlink" xlink:type="simple"><person-group><name name-style="western"><surname>Hendrich</surname><given-names>L</given-names></name><name name-style="western"><surname>Apenborn</surname><given-names>R</given-names></name><name name-style="western"><surname>Burmeister</surname><given-names>EG</given-names></name><name name-style="western"><surname>Balke</surname><given-names>M</given-names></name></person-group> (<year>2015</year>) <article-title>A new species of <italic><tp:taxon-name><tp:taxon-name-part taxon-name-part-type="genus">Agaporomorphus</tp:taxon-name-part></tp:taxon-name></italic> Zimmermann, 1921 from Peru (<tp:taxon-name><tp:taxon-name-part taxon-name-part-type="order">Coleoptera</tp:taxon-name-part></tp:taxon-name>, <tp:taxon-name><tp:taxon-name-part taxon-name-part-type="family">Dytiscidae</tp:taxon-name-part></tp:taxon-name>, <tp:taxon-name><tp:taxon-name-part taxon-name-part-type="subfamily">Copelatinae</tp:taxon-name-part></tp:taxon-name>).</article-title><source>ZooKeys</source><volume>512</volume>: <fpage>63</fpage>–<lpage>76</lpage>. <ext-link xlink:type="simple" ext-link-type="doi" xlink:href="10.3897/zookeys.512.9505">https://doi.org/10.3897/zookeys.512.9505</ext-link></mixed-citation></ref></ref-list></tp:taxon-treatment>
