# Supplementary material for: Two new species of Agaporomorphus Guignot from Suriname (Coleoptera, Adephaga, Dytiscidae, Copelatinae)
Source: Zookeys. 2020 Apr 1;923:51–63. doi: 10.3897/zookeys.923.48337 (PMC7142164; doi:10.3897/zookeys.923.48337)
Supplement: XML Treatment for Agaporomorphus tortus [file zookeys.923.48337-treatment2.xml]

<!DOCTYPE tp:taxon-treatment
  PUBLIC "-//TaxonX//DTD Taxonomic Treatment Publishing DTD v0 20100105//EN" "tax-treatment-NSO.dtd">
<tp:taxon-treatment xmlns:tp="http://www.plazi.org/taxpub"><tp:treatment-meta><kwd-group><label>Taxon classification</label><kwd><named-content xmlns:xlink="http://www.w3.org/1999/xlink" content-type="kingdom">Animalia</named-content></kwd><kwd><named-content xmlns:xlink="http://www.w3.org/1999/xlink" content-type="order">Coleoptera</named-content></kwd><kwd><named-content xmlns:xlink="http://www.w3.org/1999/xlink" content-type="family">Dytiscidae</named-content></kwd></kwd-group><mixed-citation publication-type="journal"><person-group><name><surname>Miller</surname><given-names>Kelly B.</given-names></name></person-group><article-title>Two new species of <italic><tp:taxon-name><tp:taxon-name-part taxon-name-part-type="genus" reg="Agaporomorphus">Agaporomorphus</tp:taxon-name-part></tp:taxon-name></italic> Guignot from Suriname (<tp:taxon-name><tp:taxon-name-part taxon-name-part-type="order">Coleoptera</tp:taxon-name-part></tp:taxon-name>, <tp:taxon-name><tp:taxon-name-part taxon-name-part-type="suborder">Adephaga</tp:taxon-name-part></tp:taxon-name>, <tp:taxon-name><tp:taxon-name-part taxon-name-part-type="family">Dytiscidae</tp:taxon-name-part></tp:taxon-name>, <tp:taxon-name><tp:taxon-name-part taxon-name-part-type="subfamily">Copelatinae</tp:taxon-name-part></tp:taxon-name>)</article-title><source>Zookeys</source><day>01</day><month>4</month><year>2020</year><volume>923</volume><fpage>51</fpage><lpage>63</lpage><pub-id pub-id-type="doi">10.3897/zookeys.923.48337</pub-id></mixed-citation></tp:treatment-meta><tp:nomenclature><tp:taxon-name><object-id xmlns:xlink="http://www.w3.org/1999/xlink" content-type="arpha" xlink:type="simple">C31B45B5-A1BB-5676-B57E-810842491BCC</object-id>
            <tp:taxon-name-part taxon-name-part-type="genus" reg="Agaporomorphus">Agaporomorphus</tp:taxon-name-part>
            <tp:taxon-name-part taxon-name-part-type="species" reg="tortus">tortus</tp:taxon-name-part>
            <object-id xmlns:xlink="http://www.w3.org/1999/xlink" content-type="zoobank" xlink:type="simple">http://zoobank.org/8FA75E35-E24C-47D5-9E82-939597462D54</object-id>
          </tp:taxon-name><tp:taxon-status xmlns:xlink="http://www.w3.org/1999/xlink" xlink:type="simple">sp. nov.</tp:taxon-status><xref ref-type="fig" rid="F1">Figures 4–6</xref><xref ref-type="fig" rid="F3">, 16</xref><xref ref-type="fig" rid="F3">, 17</xref><xref ref-type="fig" rid="F4">, 24</xref><xref ref-type="fig" rid="F5">, 26</xref></tp:nomenclature><tp:treatment-sec sec-type="type locality" id="SECID0EE3AE"><title>Type locality.</title><p>Suriname, Sipaliwini District, Sipaliwini Savannah Nature Reserve, Four Brothers Mountains, <named-content xmlns:xlink="http://www.w3.org/1999/xlink" content-type="dwc:verbatimCoordinates" xlink:type="simple"><named-content content-type="geo-json" specific-use="{&#34;type&#34;:&#34;Point&#34;,&#34;coordinates&#34;:[-55.984500,2.010933]}" id="NCID0EN3AE" xlink:type="simple">2°00.656'N, 55°59.070'W</named-content></named-content>, 275 m.</p></tp:treatment-sec><tp:treatment-sec sec-type="diagnosis" id="SECID0ES3AE"><title>Diagnosis.</title><p>This species is in the <italic><tp:taxon-name><tp:taxon-name-part taxon-name-part-type="genus" reg="Agaporomorphus">A.</tp:taxon-name-part> <tp:taxon-name-part taxon-name-part-type="species" reg="dolichodactylus">dolichodactylus</tp:taxon-name-part></tp:taxon-name></italic> species group which lacks characteristics of other species groups such as expanded male antennomeres, setae on the dorsal surface of the male median lobe, or stridulatory structures or triangular processes on the abdomen (<xref ref-type="bibr" rid="B6">Miller 2005</xref>). Like certain other members of the <italic><tp:taxon-name><tp:taxon-name-part taxon-name-part-type="genus" reg="Agaporomorphus">A.</tp:taxon-name-part> <tp:taxon-name-part taxon-name-part-type="species" reg="dolichodactylus">dolichodactylus</tp:taxon-name-part></tp:taxon-name></italic> species group, <italic><tp:taxon-name><tp:taxon-name-part taxon-name-part-type="genus" reg="Agaporomorphus">A.</tp:taxon-name-part> <tp:taxon-name-part taxon-name-part-type="species" reg="tortus">tortus</tp:taxon-name-part></tp:taxon-name></italic> has similar male genitalia (Figs <xref ref-type="fig" rid="F1">4</xref>–<xref ref-type="fig" rid="F2">15</xref>) including an elongate process on the basal, dorsal surface of the male median lobe (Fig. <xref ref-type="fig" rid="F1">4</xref>), a lobe at the end of male mesotarsomere V (Figs <xref ref-type="fig" rid="F3">16</xref>, <xref ref-type="fig" rid="F3">17</xref>), and elongate and somewhat sinuate male mesotarsal claws (Figs <xref ref-type="fig" rid="F3">16</xref>, <xref ref-type="fig" rid="F3">17</xref>). From other species in the group this species differs in the shape of the male median lobe which is deeply asymmetrically emarginate apically in ventral aspect (Fig. <xref ref-type="fig" rid="F1">5</xref>) and with other distinctive shapes (Figs <xref ref-type="fig" rid="F1">4</xref>, <xref ref-type="fig" rid="F1">5</xref>).</p><fig id="F2" position="float" orientation="portrait"><object-id xmlns:xlink="http://www.w3.org/1999/xlink" content-type="doi" xlink:type="simple">10.3897/zookeys.923.48337.figures7-15</object-id><object-id xmlns:xlink="http://www.w3.org/1999/xlink" content-type="arpha" xlink:type="simple">AB01AE62-B2C1-5B23-9171-F753885776E7</object-id><label>Figures 7–15.</label><caption><p><italic><tp:taxon-name><tp:taxon-name-part taxon-name-part-type="genus" reg="Agaporomorphus">Agaporomorphus</tp:taxon-name-part></tp:taxon-name></italic> species, male genitalia. <bold>7–9</bold><italic><tp:taxon-name><tp:taxon-name-part taxon-name-part-type="genus" reg="Agaporomorphus">A.</tp:taxon-name-part> <tp:taxon-name-part taxon-name-part-type="species" reg="grandisinuatus">grandisinuatus</tp:taxon-name-part></tp:taxon-name></italic><bold>7</bold> male median lobe, right lateral aspect <bold>8</bold> male median lobe, ventral aspect <bold>9</bold> male right lateral lobe, right lateral aspect <bold>10–12</bold><italic><tp:taxon-name><tp:taxon-name-part taxon-name-part-type="genus" reg="Agaporomorphus">A.</tp:taxon-name-part> <tp:taxon-name-part taxon-name-part-type="species" reg="mecolobus">mecolobus</tp:taxon-name-part></tp:taxon-name></italic><bold>10</bold> male median lobe, right lateral aspect <bold>11</bold> male median lobe, ventral aspect <bold>12</bold> male right lateral lobe, right lateral aspect <bold>13–15</bold><italic><tp:taxon-name><tp:taxon-name-part taxon-name-part-type="genus" reg="Agaporomorphus">A.</tp:taxon-name-part> <tp:taxon-name-part taxon-name-part-type="species" reg="dolichodactylus">dolichodactylus</tp:taxon-name-part></tp:taxon-name></italic><bold>13</bold> male median lobe, right lateral aspect <bold>14</bold> male median lobe, ventral aspect <bold>15</bold> male right lateral lobe, right lateral aspect.</p></caption><graphic xmlns:xlink="http://www.w3.org/1999/xlink" xlink:href="zookeys-923-051-g002.jpg" position="float" orientation="portrait" xlink:type="simple" id="oo_396549.jpg"><uri content-type="original_file" xlink:type="simple">https://binary.pensoft.net/fig/396549</uri></graphic></fig></tp:treatment-sec><tp:treatment-sec sec-type="description" id="SECID0ETBAG"><title>Description.</title><p><bold><italic>Measurements</italic></bold> (<italic>N</italic> = 3). <abbrev xmlns:xlink="http://www.w3.org/1999/xlink" xlink:title="total length" id="ABBRID0EACAG" xlink:type="simple">TL</abbrev> = 3.0–3.2 mm, <abbrev xmlns:xlink="http://www.w3.org/1999/xlink" xlink:title="greatest width across elytra" id="ABBRID0EECAG" xlink:type="simple">GW</abbrev> = 1.5 mm, <abbrev xmlns:xlink="http://www.w3.org/1999/xlink" xlink:title="greatest pronotal width" id="ABBRID0EICAG" xlink:type="simple">PW</abbrev> = 1.2–1.3 mm, <abbrev xmlns:xlink="http://www.w3.org/1999/xlink" xlink:title="greatest width of the head" id="ABBRID0EMCAG" xlink:type="simple">HW</abbrev> = 0.8–0.9 mm, <abbrev xmlns:xlink="http://www.w3.org/1999/xlink" xlink:title="distance between the eyes" id="ABBRID0EQCAG" xlink:type="simple">EW</abbrev> = 0.5 mm, <abbrev xmlns:xlink="http://www.w3.org/1999/xlink" xlink:title="greatest length of the metafemur" id="ABBRID0EUCAG" xlink:type="simple">FL</abbrev> = 0.7–0.8 mm, <abbrev xmlns:xlink="http://www.w3.org/1999/xlink" xlink:title="greatest width of the metafemur" id="ABBRID0EYCAG" xlink:type="simple">FW</abbrev> = 0.2–0.3 mm, <abbrev xmlns:xlink="http://www.w3.org/1999/xlink" xlink:title="total length" id="ABBRID0E3CAG" xlink:type="simple">TL</abbrev>/<abbrev xmlns:xlink="http://www.w3.org/1999/xlink" xlink:title="greatest width across elytra" id="ABBRID0EADAG" xlink:type="simple">GW</abbrev> = 2.0–2.2, <abbrev xmlns:xlink="http://www.w3.org/1999/xlink" xlink:title="greatest width of the head" id="ABBRID0EEDAG" xlink:type="simple">HW</abbrev>/<abbrev xmlns:xlink="http://www.w3.org/1999/xlink" xlink:title="distance between the eyes" id="ABBRID0EIDAG" xlink:type="simple">EW</abbrev> = 1.6–1.7, <abbrev xmlns:xlink="http://www.w3.org/1999/xlink" xlink:title="greatest length of the metafemur" id="ABBRID0EMDAG" xlink:type="simple">FL</abbrev>/<abbrev xmlns:xlink="http://www.w3.org/1999/xlink" xlink:title="greatest width of the metafemur" id="ABBRID0EQDAG" xlink:type="simple">FW</abbrev> = 2.9–3.6. Body shape elongate oval, evenly and shallowly curved along lateral margins, curvature continuous between pronotum and elytron.</p><p><bold><italic>Coloration</italic></bold>. Head, pronotum and elytron orange, similar in coloration throughout dorsal surface. Ventral surface orange, similar in coloration throughout but legs slightly lighter in color.</p><p><bold><italic>Sculpture and structure.</italic></bold> Head shiny, very finely microreticulate comprised of small isodiametric cells; eyes moderately large (<abbrev xmlns:xlink="http://www.w3.org/1999/xlink" xlink:title="greatest width of the head" id="ABBRID0ECEAG" xlink:type="simple">HW</abbrev>/<abbrev xmlns:xlink="http://www.w3.org/1999/xlink" xlink:title="distance between the eyes" id="ABBRID0EGEAG" xlink:type="simple">EW</abbrev> = 1.6–1.7). Pronotum shiny, similar microreticulation to head; lateral margin slightly curved, extremely finely beaded, bead absent at anterior angle. Elytron with lateral margin shallowly curved; surface shiny, microreticulation extremely fine, apical half with numerous extremely fine punctures. Prosternum elongate, carinate, prosternal process short, strongly carinate medially. Metaventer and metaventral wings smooth and shiny, with very dense, fine microreticulation. Metacoxa smooth and shiny, similar in microsculpture to metaventer; metacoxal lines distinct, region between metacoxal lines narrow medially; metafemur not unusually broadened (<abbrev xmlns:xlink="http://www.w3.org/1999/xlink" xlink:title="greatest length of the metafemur" id="ABBRID0EKEAG" xlink:type="simple">FL</abbrev>/<abbrev xmlns:xlink="http://www.w3.org/1999/xlink" xlink:title="greatest width of the metafemur" id="ABBRID0EOEAG" xlink:type="simple">FW</abbrev> = 2.9–3.6).</p><p><bold><italic>Male genitalia.</italic></bold> Median lobe complex in shape, asymmetrical; in lateral aspect narrow basally, broadened apically, apically broadly truncate with medial small lobe extending beyond truncation (Fig. <xref ref-type="fig" rid="F1">4</xref>); in ventral aspect broad apically, with complex arrangement of lobes and flanges, apicomedially with large, asymmetrical excavation between surfaces and distinctive deep apical emargination on left side of middle (Fig. <xref ref-type="fig" rid="F1">5</xref>); lateral lobe in lateral aspect robust basally, apically slender, with long, slender apical lobe, with long series of setae along dorsal margin (Fig. <xref ref-type="fig" rid="F1">6</xref>).</p><p><bold><italic>Sexual dimorphism.</italic></bold> Males protarsomeres I–III distinctly broader than in females with four large adhesive setae; females without expansion or adhesive setae. Male mesotarsomeres I–III broader than in females, not as strongly expanded as male protarsomeres I–III, male mesotarsomeres with four large ventral adhesives setae; apex of mesotarsomere V extended into small lobe on posterior margin of apex (Figs <xref ref-type="fig" rid="F3">16</xref>, <xref ref-type="fig" rid="F3">17</xref>), mesotarsal claws of male elongate, slightly sinuate (Figs <xref ref-type="fig" rid="F3">16</xref>, <xref ref-type="fig" rid="F3">17</xref>); females without these mesoleg modifications.</p><fig id="F3" position="float" orientation="portrait"><object-id xmlns:xlink="http://www.w3.org/1999/xlink" content-type="doi" xlink:type="simple">10.3897/zookeys.923.48337.figures16-23</object-id><object-id xmlns:xlink="http://www.w3.org/1999/xlink" content-type="arpha" xlink:type="simple">E420C462-42A9-52A8-ABD3-D94CB7726D06</object-id><label>Figures 16–23.</label><caption><p><italic><tp:taxon-name><tp:taxon-name-part taxon-name-part-type="genus" reg="Agaporomorphus">Agaporomorphus</tp:taxon-name-part></tp:taxon-name></italic> species, male mesotarsomere V and mesotarsal claws. <bold>16, 17</bold><italic><tp:taxon-name><tp:taxon-name-part taxon-name-part-type="genus" reg="Agaporomorphus">A.</tp:taxon-name-part> <tp:taxon-name-part taxon-name-part-type="species" reg="tortus">tortus</tp:taxon-name-part></tp:taxon-name></italic><bold>16</bold> anterior aspect <bold>17</bold> oblique lateral aspect <bold>18, 19</bold><italic><tp:taxon-name><tp:taxon-name-part taxon-name-part-type="genus" reg="Agaporomorphus">A.</tp:taxon-name-part> <tp:taxon-name-part taxon-name-part-type="species" reg="grandisinuatus">grandisinuatus</tp:taxon-name-part></tp:taxon-name></italic><bold>18</bold> anterior aspect <bold>19</bold> oblique lateral aspect <bold>20, 21</bold><italic><tp:taxon-name><tp:taxon-name-part taxon-name-part-type="genus" reg="Agaporomorphus">A.</tp:taxon-name-part> <tp:taxon-name-part taxon-name-part-type="species" reg="mecolobus">mecolobus</tp:taxon-name-part></tp:taxon-name></italic><bold>20</bold> anterior aspect <bold>21</bold> oblique lateral aspect <bold>22, 23</bold><italic><tp:taxon-name><tp:taxon-name-part taxon-name-part-type="genus" reg="Agaporomorphus">A.</tp:taxon-name-part> <tp:taxon-name-part taxon-name-part-type="species" reg="dolichodactylus">dolichodactylus</tp:taxon-name-part></tp:taxon-name></italic><bold>22</bold> anterior aspect <bold>23</bold> oblique lateral aspect.</p></caption><graphic xmlns:xlink="http://www.w3.org/1999/xlink" xlink:href="zookeys-923-051-g003.jpg" position="float" orientation="portrait" xlink:type="simple" id="oo_396550.jpg"><uri content-type="original_file" xlink:type="simple">https://binary.pensoft.net/fig/396550</uri></graphic></fig><p><bold><italic>Variation.</italic></bold> There is some minor variation in intensity of coloration of the dorsal surface between specimens but this may be because some specimens are more teneral than others.</p></tp:treatment-sec><tp:treatment-sec sec-type="distribution" id="SECID0E2IAG"><title>Distribution.</title><p>This species is only known from southern Suriname (Fig. <xref ref-type="fig" rid="F4">24</xref>).</p></tp:treatment-sec><tp:treatment-sec sec-type="habitat" id="SECID0EFJAG"><title>Habitat.</title><p>The type series was collected from “vegetated pools in savanna.”</p></tp:treatment-sec><tp:treatment-sec sec-type="discussion" id="SECID0EKJAG"><title>Discussion.</title><p>This species belongs to the <italic><tp:taxon-name><tp:taxon-name-part taxon-name-part-type="genus" reg="Agaporomorphus">A.</tp:taxon-name-part> <tp:taxon-name-part taxon-name-part-type="species" reg="dolichodactylus">dolichodactylus</tp:taxon-name-part></tp:taxon-name></italic> group of <italic><tp:taxon-name><tp:taxon-name-part taxon-name-part-type="genus" reg="Agaporomorphus">Agaporomorphus</tp:taxon-name-part></tp:taxon-name></italic> of <xref ref-type="bibr" rid="B6">Miller (2005)</xref>, and specifically close to <italic><tp:taxon-name><tp:taxon-name-part taxon-name-part-type="genus" reg="Agaporomorphus">A.</tp:taxon-name-part> <tp:taxon-name-part taxon-name-part-type="species" reg="dolichodactylus">dolichodactylus</tp:taxon-name-part></tp:taxon-name></italic> and <italic><tp:taxon-name><tp:taxon-name-part taxon-name-part-type="genus" reg="Agaporomorphus">A.</tp:taxon-name-part> <tp:taxon-name-part taxon-name-part-type="species" reg="mecolobus">mecolobus</tp:taxon-name-part></tp:taxon-name></italic> (Fig. <xref ref-type="fig" rid="F5">26</xref>, see below) based on the presence of a long lobe basally on the dorsal margin of the male median lobe (Fig. <xref ref-type="fig" rid="F1">4</xref>), a distinctive lobe on the apex of the male mesotarsomere V (Figs <xref ref-type="fig" rid="F3">16</xref>, <xref ref-type="fig" rid="F3">17</xref>), and male mesotarsal claws long and sinuate (Figs <xref ref-type="fig" rid="F3">16</xref>, <xref ref-type="fig" rid="F3">17</xref>). This is the first of the group known from northern South America (Fig. <xref ref-type="fig" rid="F4">24</xref>) with the other species in Brazil and Peru.</p></tp:treatment-sec><tp:treatment-sec sec-type="etymology" id="SECID0EYLAG"><title>Etymology.</title><p>This species is named <italic><tp:taxon-name><tp:taxon-name-part taxon-name-part-type="genus" reg="Agaporomorphus"/><tp:taxon-name-part taxon-name-part-type="species" reg="tortus">tortus</tp:taxon-name-part></tp:taxon-name></italic>, Latin for “twisted” for the complex shape of the male median lobe in this species (Figs <xref ref-type="fig" rid="F1">4</xref>, <xref ref-type="fig" rid="F1">5</xref>).</p></tp:treatment-sec><tp:treatment-sec sec-type="type material" id="SECID0EQMAG"><title>Type material.</title><p>Holotype in <abbrev xmlns:xlink="http://www.w3.org/1999/xlink" xlink:title="National Zoological Collection of Suriname, Paramaribo, Suriname" id="ABBRID0EWMAG" xlink:type="simple">NZCS</abbrev>, male labeled, “Suriname: Sipaliwini District Sipaliwini Savanna Nature Res. <named-content xmlns:xlink="http://www.w3.org/1999/xlink" content-type="dwc:verbatimCoordinates" xlink:type="simple"><named-content content-type="geo-json" specific-use="{&#34;type&#34;:&#34;Point&#34;,&#34;coordinates&#34;:[-55.984500,2.010933]}" id="NCID0E4MAG" xlink:type="simple">2°00.656'N, 55°59.070'W</named-content></named-content>, 275 m vegetated pools in savanna 1.iv.2017; leg. A.E.Z. Short SR17-0401-01A/ SEMC1542796 KUNHM-ENT [barcode label]/ Holotype <italic><tp:taxon-name><tp:taxon-name-part taxon-name-part-type="genus" reg="Agaporomorphus">Agaporomorphus</tp:taxon-name-part> <tp:taxon-name-part taxon-name-part-type="species" reg="tortus">tortus</tp:taxon-name-part></tp:taxon-name></italic> Miller, 2020 [red label with double black line border].” 2 paratypes labeled same as holotype except […SEMC1542807…] and […SEMC1516119…] and paratype label, “…Paratype <italic><tp:taxon-name><tp:taxon-name-part taxon-name-part-type="genus" reg="Agaporomorphus">Agaporomorphus</tp:taxon-name-part> <tp:taxon-name-part taxon-name-part-type="species" reg="tortus">tortus</tp:taxon-name-part></tp:taxon-name></italic> Miller, 2020 [blue label with black line border].”</p></tp:treatment-sec><tp:treatment-sec sec-type="Phylogenetic results" id="SECID0EYNAG"><title>Phylogenetic results.</title><p>The parsimony analysis resulted in two equally parsimonious trees (L = 17, CI = 82, RI = 92) (Fig. <xref ref-type="fig" rid="F5">26</xref>). The trees comport well with previous results (<xref ref-type="bibr" rid="B5">Miller 2001</xref>; <xref ref-type="bibr" rid="B6">2005</xref>; <xref ref-type="bibr" rid="B8">Miller and Wheeler 2008</xref>; <xref ref-type="bibr" rid="B7">Miller 2014</xref>) with three main clades characterized by specific distinctive synapomorphies. These correspond to the <italic><tp:taxon-name><tp:taxon-name-part taxon-name-part-type="genus" reg="Agaporomorphus">A.</tp:taxon-name-part> <tp:taxon-name-part taxon-name-part-type="species" reg="dolichodactylus">dolichodactylus</tp:taxon-name-part></tp:taxon-name></italic>-, <italic><tp:taxon-name><tp:taxon-name-part taxon-name-part-type="genus" reg="Agaporomorphus">A.</tp:taxon-name-part> <tp:taxon-name-part taxon-name-part-type="species" reg="knischi">knischi</tp:taxon-name-part></tp:taxon-name></italic>-, and <italic><tp:taxon-name><tp:taxon-name-part taxon-name-part-type="genus" reg="Agaporomorphus">A.</tp:taxon-name-part> <tp:taxon-name-part taxon-name-part-type="species" reg="pereirai">pereirai</tp:taxon-name-part></tp:taxon-name></italic> groups of <xref ref-type="bibr" rid="B5">Miller (2001)</xref> with the exception of the new species <italic><tp:taxon-name><tp:taxon-name-part taxon-name-part-type="genus" reg="Agaporomorphus">A.</tp:taxon-name-part> <tp:taxon-name-part taxon-name-part-type="species" reg="hamatocoles">hamatocoles</tp:taxon-name-part></tp:taxon-name></italic> (described above) which has an unresolved position in the tree because of absence of the synapomorphies shared among the other clades in the phylogeny (Fig. <xref ref-type="fig" rid="F5">26</xref>). The only difference between the trees is a rearrangement within the <italic><tp:taxon-name><tp:taxon-name-part taxon-name-part-type="genus" reg="Agaporomorphus">A.</tp:taxon-name-part> <tp:taxon-name-part taxon-name-part-type="species" reg="knischi">knischi</tp:taxon-name-part></tp:taxon-name></italic> clade (Fig. <xref ref-type="fig" rid="F5">26</xref>). The other new species, <italic><tp:taxon-name><tp:taxon-name-part taxon-name-part-type="genus" reg="Agaporomorphus">A.</tp:taxon-name-part> <tp:taxon-name-part taxon-name-part-type="species" reg="tortus">tortus</tp:taxon-name-part></tp:taxon-name></italic>, is resolved with the <italic><tp:taxon-name><tp:taxon-name-part taxon-name-part-type="genus" reg="Agaporomorphus">A.</tp:taxon-name-part> <tp:taxon-name-part taxon-name-part-type="species" reg="dolichodactylus">dolichodactylus</tp:taxon-name-part></tp:taxon-name></italic> clade based on presence of an elongate lobe on the dorsal base of the male median lobe (Figs <xref ref-type="fig" rid="F1">4</xref>, <xref ref-type="fig" rid="F3">19</xref>, <xref ref-type="fig" rid="F2">13</xref>, shorter and broadly rounded in <italic><tp:taxon-name><tp:taxon-name-part taxon-name-part-type="genus" reg="Agaporomorphus">A.</tp:taxon-name-part> <tp:taxon-name-part taxon-name-part-type="species" reg="grandisinuatus">grandisinuatus</tp:taxon-name-part></tp:taxon-name></italic>, Fig. <xref ref-type="fig" rid="F2">7</xref>). Specimens also have long, somewhat sinuate mesotarsal claws with a distinct lobe at the apex of mesotarsomere V (Figs <xref ref-type="fig" rid="F3">16</xref>, <xref ref-type="fig" rid="F3">17</xref>) (synapomorphy with <italic><tp:taxon-name><tp:taxon-name-part taxon-name-part-type="genus" reg="Agaporomorphus">A.</tp:taxon-name-part> <tp:taxon-name-part taxon-name-part-type="species" reg="dolichodactylus">dolichodactylus</tp:taxon-name-part></tp:taxon-name></italic> (Figs <xref ref-type="fig" rid="F3">20</xref>, <xref ref-type="fig" rid="F3">21</xref>) and <italic><tp:taxon-name><tp:taxon-name-part taxon-name-part-type="genus" reg="Agaporomorphus">A.</tp:taxon-name-part> <tp:taxon-name-part taxon-name-part-type="species" reg="mecolobus">mecolobus</tp:taxon-name-part></tp:taxon-name></italic> (Figs <xref ref-type="fig" rid="F3">22</xref>, <xref ref-type="fig" rid="F3">23</xref>) and a very long apical lobe on the male lateral lobe (Fig. <xref ref-type="fig" rid="F1">6</xref>), shared with other members of the <italic><tp:taxon-name><tp:taxon-name-part taxon-name-part-type="genus" reg="Agaporomorphus">A.</tp:taxon-name-part> <tp:taxon-name-part taxon-name-part-type="species" reg="dolichodactylus">dolichodactylus</tp:taxon-name-part></tp:taxon-name></italic> clade (Figs <xref ref-type="fig" rid="F2">9</xref>, <xref ref-type="fig" rid="F2">12</xref>, <xref ref-type="fig" rid="F2">15</xref>).</p><sec sec-type="New records of other species of Agaporomorphus" id="SECID0EPUAG"><title>New records of other species of <italic><tp:taxon-name><tp:taxon-name-part taxon-name-part-type="genus" reg="Agaporomorphus">Agaporomorphus</tp:taxon-name-part></tp:taxon-name></italic></title><p><bold><italic><tp:taxon-name><tp:taxon-name-part taxon-name-part-type="genus" reg="Agaporomorphus">A.</tp:taxon-name-part> <tp:taxon-name-part taxon-name-part-type="species" reg="colberti">colberti</tp:taxon-name-part></tp:taxon-name></italic> Miller and Wheeler</bold> (Fig. <xref ref-type="fig" rid="F4">24</xref>). <bold>Suriname</bold>, Sipaliwini District, <named-content xmlns:xlink="http://www.w3.org/1999/xlink" content-type="dwc:verbatimCoordinates" xlink:type="simple"><named-content content-type="geo-json" specific-use="{&#34;type&#34;:&#34;Point&#34;,&#34;coordinates&#34;:[-56.149467,3.791317]}" id="NCID0ETVAG" xlink:type="simple">3°47.479'N, 56°08.968'W</named-content></named-content>, 320m, CSNR, nr Kappel airstrip, forest pools near Petromia Falls, 13 Aug 2013, Short, Bloom and Kadosoe, legs, SR13-0813-03A (3, KUNHM; SEMC1235490, SEMC1234094, SEMC1234095); Sipaliwini District, <named-content xmlns:xlink="http://www.w3.org/1999/xlink" content-type="dwc:verbatimCoordinates" xlink:type="simple"><named-content content-type="geo-json" specific-use="{&#34;type&#34;:&#34;Point&#34;,&#34;coordinates&#34;:[-56.149467,3.791317]}" id="NCID0E2VAG" xlink:type="simple">3°47.479'N, 56°08.968'W</named-content></named-content>, 320m, CSNR, nr Kappel airstrip, forested stream and stream pools, 24 Aug 2013, Short and Bloom, legs, SR13-0824-03A (2, KUNHM; SEMC1234951, SEMC0966126); Sipaliwini Dist, <named-content xmlns:xlink="http://www.w3.org/1999/xlink" content-type="dwc:verbatimCoordinates" xlink:type="simple"><named-content content-type="geo-json" specific-use="{&#34;type&#34;:&#34;Point&#34;,&#34;coordinates&#34;:[-56.188333,3.926667]}" id="NCID0EDWAG" xlink:type="simple">3°55.600'N, 56°11.300'W</named-content></named-content>, 600m, CSNR, Tafelberg Summit, nr Augustus Cr. Camp, pond on trail into Arrowhead basin, 16 Aug 2013, Short and Bloom, legs, SR13-0816-02A (A1, KUNHM: SEMC0930616).</p><p>These are the first records of <italic><tp:taxon-name><tp:taxon-name-part taxon-name-part-type="genus" reg="Agaporomorphus">A.</tp:taxon-name-part> <tp:taxon-name-part taxon-name-part-type="species" reg="colberti">colberti</tp:taxon-name-part></tp:taxon-name></italic> from Suriname with previous records from Venezuela (<xref ref-type="bibr" rid="B8">Miller and Wheeler 2008</xref>: fig. 24).</p><p><bold><italic><tp:taxon-name><tp:taxon-name-part taxon-name-part-type="genus" reg="Agaporomorphus">A.</tp:taxon-name-part> <tp:taxon-name-part taxon-name-part-type="species" reg="pereirai">pereirai</tp:taxon-name-part></tp:taxon-name></italic> Guignot</bold> (Fig. <xref ref-type="fig" rid="F4">25</xref>). <bold>Suriname</bold>, Sipaliwini Dist, <named-content xmlns:xlink="http://www.w3.org/1999/xlink" content-type="dwc:verbatimCoordinates" xlink:type="simple"><named-content content-type="geo-json" specific-use="{&#34;type&#34;:&#34;Point&#34;,&#34;coordinates&#34;:[-56.188333,3.926667]}" id="NCID0ESXAG" xlink:type="simple">3°55.600'N, 56°11.300'W</named-content></named-content>, 600m, CSNR, Tafelberg Summit, nr Augustus Cr. Camp, pond on trail into Arrowhead basin, 17 Aug 2013, Short and Bloom, legs, SR13-0817-01A (1, KUNHM: SEMC0965435, SEMC0965426, SEMC0965425, SEMC0965396, SEMC0965397); Sipaliwini Dist., <named-content xmlns:xlink="http://www.w3.org/1999/xlink" content-type="dwc:verbatimCoordinates" xlink:type="simple"><named-content content-type="geo-json" specific-use="{&#34;type&#34;:&#34;Point&#34;,&#34;coordinates&#34;:[-55.976200,2.008767]}" id="NCID0E1XAG" xlink:type="simple">2°00.526'N, 55°58.572'W</named-content></named-content>, 292m, Sipaliwini Savanna Nature Res, side pools of small clearwater stream in savannah, 20 Mar 2017, Short and Baca, legs, SR17-0330-02B (2, KUNHM; SEMC1541937, SEMC1541940); Sipaliwini Dist, <named-content xmlns:xlink="http://www.w3.org/1999/xlink" content-type="dwc:verbatimCoordinates" xlink:type="simple"><named-content content-type="geo-json" specific-use="{&#34;type&#34;:&#34;Point&#34;,&#34;coordinates&#34;:[-56.180817,3.899033]}" id="NCID0ECYAG" xlink:type="simple">3°53.942'N, 56°10.849'W</named-content></named-content>, 733m, SCNR, Tafelberg Summit, nr Caiman Cr camp, forest detrital pools, 19 Aug 2013, Short and Bloom, legs, SR13-0819-02A (1, KUNHM; SEMC0966170).</p><p>Previous records of this species are from Suriname (Cottica River, Moengo, Boven: fig. 25), and Matto-Grosso and Para, Brazil (<xref ref-type="bibr" rid="B2">Guignot 1957</xref>; <xref ref-type="bibr" rid="B5">Miller 2001</xref>).</p><fig id="F4" position="float" orientation="portrait"><object-id xmlns:xlink="http://www.w3.org/1999/xlink" content-type="doi" xlink:type="simple">10.3897/zookeys.923.48337.figures24-25</object-id><object-id xmlns:xlink="http://www.w3.org/1999/xlink" content-type="arpha" xlink:type="simple">534748B3-2559-5FFA-AE07-1EE33B768DB9</object-id><label>Figures 24, 25.</label><caption><p>Known distributions of <italic><tp:taxon-name><tp:taxon-name-part taxon-name-part-type="genus" reg="Agaporomorphus">Agaporomorphus</tp:taxon-name-part></tp:taxon-name></italic> species of northern South America (<italic><tp:taxon-name><tp:taxon-name-part taxon-name-part-type="genus" reg="Agaporomorphus">A.</tp:taxon-name-part> <tp:taxon-name-part taxon-name-part-type="species" reg="pereirai">pereirai</tp:taxon-name-part></tp:taxon-name></italic> also known from Brazil, not shown on map).</p></caption><graphic xmlns:xlink="http://www.w3.org/1999/xlink" xlink:href="zookeys-923-051-g004.jpg" position="float" orientation="portrait" xlink:type="simple" id="oo_396551.jpg"><uri content-type="original_file" xlink:type="simple">https://binary.pensoft.net/fig/396551</uri></graphic></fig><fig id="F5" position="float" orientation="portrait"><object-id xmlns:xlink="http://www.w3.org/1999/xlink" content-type="doi" xlink:type="simple">10.3897/zookeys.923.48337.figure26</object-id><object-id xmlns:xlink="http://www.w3.org/1999/xlink" content-type="arpha" xlink:type="simple">1CE6DBAB-5175-54F8-B777-21E5C29F06DD</object-id><label>Figure 26.</label><caption><p>Two equally most parsimonious cladograms of <italic><tp:taxon-name><tp:taxon-name-part taxon-name-part-type="genus" reg="Agaporomorphus">Agaporomorphus</tp:taxon-name-part></tp:taxon-name></italic> species derived from parsimony analysis (L = 17, CI = 82, RI = 92): “alt” = alternative equally parsimonious configuration for <italic><tp:taxon-name><tp:taxon-name-part taxon-name-part-type="genus" reg="Agaporomorphus">A.</tp:taxon-name-part> <tp:taxon-name-part taxon-name-part-type="species" reg="knischi">knischi</tp:taxon-name-part></tp:taxon-name></italic> clade. Numbers above hatch marks refer to characters. Numbers below hatch marks refer to character state transformations. Characters mapped using “fast” or “acctran” optimization in WinClada (<xref ref-type="bibr" rid="B9">Nixon 2002</xref>).</p></caption><graphic xmlns:xlink="http://www.w3.org/1999/xlink" xlink:href="zookeys-923-051-g005.jpg" position="float" orientation="portrait" xlink:type="simple" id="oo_396552.jpg"><uri content-type="original_file" xlink:type="simple">https://binary.pensoft.net/fig/396552</uri></graphic></fig></sec><sec sec-type="Species list of the genus Agaporomorphus" id="SECID0ET1AG"><title>Species list of the genus <italic><tp:taxon-name><tp:taxon-name-part taxon-name-part-type="genus" reg="Agaporomorphus">Agaporomorphus</tp:taxon-name-part></tp:taxon-name></italic></title><p>
              <bold><italic><tp:taxon-name><tp:taxon-name-part taxon-name-part-type="genus" reg="Agaporomorphus">Agaporomorphus</tp:taxon-name-part> <tp:taxon-name-part taxon-name-part-type="species" reg="knischi">knischi</tp:taxon-name-part></tp:taxon-name></italic> species group</bold>
            </p><p><italic><tp:taxon-name><tp:taxon-name-part taxon-name-part-type="genus" reg="Agaporomorphus">A.</tp:taxon-name-part> <tp:taxon-name-part taxon-name-part-type="species" reg="colberti">colberti</tp:taxon-name-part></tp:taxon-name></italic> Miller &amp; Wheeler, 2008. Venezuela, Suriname</p><p><italic><tp:taxon-name><tp:taxon-name-part taxon-name-part-type="genus" reg="Agaporomorphus">A.</tp:taxon-name-part> <tp:taxon-name-part taxon-name-part-type="species" reg="julianeae">julianeae</tp:taxon-name-part></tp:taxon-name></italic> Hendrich, Apenborn, Burmeister, &amp; Balke, 2013. Peru</p><p><italic><tp:taxon-name><tp:taxon-name-part taxon-name-part-type="genus" reg="Agaporomorphus">A.</tp:taxon-name-part> <tp:taxon-name-part taxon-name-part-type="species" reg="knischi">knischi</tp:taxon-name-part></tp:taxon-name></italic> Zimmermann, 1921. Brazil, Peru, Bolivia</p><p><italic><tp:taxon-name><tp:taxon-name-part taxon-name-part-type="genus" reg="Agaporomorphus">A.</tp:taxon-name-part> <tp:taxon-name-part taxon-name-part-type="species" reg="sharynae">sharynae</tp:taxon-name-part></tp:taxon-name></italic> Miller, 2014. Venezuela</p><p><italic><tp:taxon-name><tp:taxon-name-part taxon-name-part-type="genus" reg="Agaporomorphus">A.</tp:taxon-name-part> <tp:taxon-name-part taxon-name-part-type="species" reg="silvaticus">silvaticus</tp:taxon-name-part></tp:taxon-name></italic> Miller, 2005. Peru</p><p><italic><tp:taxon-name><tp:taxon-name-part taxon-name-part-type="genus" reg="Agaporomorphus">A.</tp:taxon-name-part> <tp:taxon-name-part taxon-name-part-type="species" reg="tambopatensis">tambopatensis</tp:taxon-name-part></tp:taxon-name></italic> Miller, 2005. Peru</p><p>
              <bold><italic><tp:taxon-name><tp:taxon-name-part taxon-name-part-type="genus" reg="Agaporomorphus">Agaporomorphus</tp:taxon-name-part> <tp:taxon-name-part taxon-name-part-type="species" reg="dolichodactylus">dolichodactylus</tp:taxon-name-part></tp:taxon-name></italic> species group</bold>
            </p><p><italic><tp:taxon-name><tp:taxon-name-part taxon-name-part-type="genus" reg="Agaporomorphus">A.</tp:taxon-name-part> <tp:taxon-name-part taxon-name-part-type="species" reg="dolichodactylus">dolichodactylus</tp:taxon-name-part></tp:taxon-name></italic> Miller, 2001. Brazil, Bolivia</p><p><italic><tp:taxon-name><tp:taxon-name-part taxon-name-part-type="genus" reg="Agaporomorphus">A.</tp:taxon-name-part> <tp:taxon-name-part taxon-name-part-type="species" reg="grandisinuatus">grandisinuatus</tp:taxon-name-part></tp:taxon-name></italic> Miller, 2001. Brazil, Peru</p><p><italic><tp:taxon-name><tp:taxon-name-part taxon-name-part-type="genus" reg="Agaporomorphus">A.</tp:taxon-name-part> <tp:taxon-name-part taxon-name-part-type="species" reg="mecolobus">mecolobus</tp:taxon-name-part></tp:taxon-name></italic> Miller, 2001. Brazil</p><p><italic><tp:taxon-name><tp:taxon-name-part taxon-name-part-type="genus" reg="Agaporomorphus">A.</tp:taxon-name-part> <tp:taxon-name-part taxon-name-part-type="species" reg="tortus">tortus</tp:taxon-name-part></tp:taxon-name></italic> sp. nov. Suriname</p><p>
              <bold><italic><tp:taxon-name><tp:taxon-name-part taxon-name-part-type="genus" reg="Agaporomorphus">Agaporomorphus</tp:taxon-name-part> <tp:taxon-name-part taxon-name-part-type="species" reg="hamatocoles">hamatocoles</tp:taxon-name-part></tp:taxon-name></italic> species group</bold>
            </p><p><italic><tp:taxon-name><tp:taxon-name-part taxon-name-part-type="genus" reg="Agaporomorphus">A.</tp:taxon-name-part> <tp:taxon-name-part taxon-name-part-type="species" reg="hamatocoles">hamatocoles</tp:taxon-name-part></tp:taxon-name></italic> sp. nov. Suriname</p><p>
              <bold><italic><tp:taxon-name><tp:taxon-name-part taxon-name-part-type="genus" reg="Agaporomorphus">Agaporomorphus</tp:taxon-name-part> <tp:taxon-name-part taxon-name-part-type="species" reg="pereirai">pereirai</tp:taxon-name-part></tp:taxon-name></italic> species group</bold>
            </p><p><italic><tp:taxon-name><tp:taxon-name-part taxon-name-part-type="genus" reg="Agaporomorphus">A.</tp:taxon-name-part> <tp:taxon-name-part taxon-name-part-type="species" reg="pereirai">pereirai</tp:taxon-name-part></tp:taxon-name></italic> Guignot, 1957. Brazil, Suriname</p></sec></tp:treatment-sec><tp:treatment-sec><!--Section generated to contain objects referenced in tp:taxon-treatment.--><fig id="F1" position="float" orientation="portrait"><object-id xmlns:xlink="http://www.w3.org/1999/xlink" content-type="doi" xlink:type="simple">10.3897/zookeys.923.48337.figures1-6</object-id><object-id xmlns:xlink="http://www.w3.org/1999/xlink" content-type="arpha" xlink:type="simple">37DB4FF6-2AF3-5CF0-8C93-BF3DAC591C6D</object-id><label>Figures 1–6.</label><caption><p><italic><tp:taxon-name><tp:taxon-name-part taxon-name-part-type="genus" reg="Agaporomorphus">Agaporomorphus</tp:taxon-name-part></tp:taxon-name></italic> species, male genitalia. <bold>1–3</bold><italic><tp:taxon-name><tp:taxon-name-part taxon-name-part-type="genus" reg="Agaporomorphus">A.</tp:taxon-name-part> <tp:taxon-name-part taxon-name-part-type="species" reg="hamatocoles">hamatocoles</tp:taxon-name-part></tp:taxon-name></italic><bold>1</bold> male median lobe, right lateral aspect <bold>2</bold> male median lobe, ventral aspect <bold>3</bold> male right lateral lobe, right lateral aspect <bold>4–6</bold><italic><tp:taxon-name><tp:taxon-name-part taxon-name-part-type="genus" reg="Agaporomorphus">A.</tp:taxon-name-part> <tp:taxon-name-part taxon-name-part-type="species" reg="tortus">tortus</tp:taxon-name-part></tp:taxon-name></italic><bold>4</bold> male median lobe, right lateral aspect <bold>5</bold> male median lobe, ventral aspect <bold>6</bold> male right lateral lobe, right lateral aspect.</p></caption><graphic xmlns:xlink="http://www.w3.org/1999/xlink" xlink:href="zookeys-923-051-g001.jpg" position="float" orientation="portrait" xlink:type="simple" id="oo_396548.jpg"><uri content-type="original_file" xlink:type="simple">https://binary.pensoft.net/fig/396548</uri></graphic></fig></tp:treatment-sec><ref-list><ref id="B9"><mixed-citation xmlns:xlink="http://www.w3.org/1999/xlink" xlink:type="simple"><person-group><name name-style="western"><surname>Nixon</surname><given-names>KC</given-names></name></person-group> (<year>2002</year>) WinClada. 1.00.08 ed. Published by the author, Ithaca, NY.</mixed-citation></ref><ref id="B6"><mixed-citation xmlns:xlink="http://www.w3.org/1999/xlink" xlink:type="simple"><person-group><name name-style="western"><surname>Miller</surname><given-names>KB</given-names></name></person-group> (<year>2005</year>) <article-title>Two New Species of <italic><tp:taxon-name><tp:taxon-name-part taxon-name-part-type="genus">Agaporomorphus</tp:taxon-name-part></tp:taxon-name></italic> Zimmermann (<tp:taxon-name><tp:taxon-name-part taxon-name-part-type="order">Coleoptera</tp:taxon-name-part></tp:taxon-name>: <tp:taxon-name><tp:taxon-name-part taxon-name-part-type="family">Dytiscidae</tp:taxon-name-part></tp:taxon-name>) from Peru.</article-title><source>Zootaxa</source><volume>1059</volume>: <fpage>49</fpage>–<lpage>59</lpage>. <ext-link xlink:type="simple" ext-link-type="doi" xlink:href="10.11646/zootaxa.1059.1.4">https://doi.org/10.11646/zootaxa.1059.1.4</ext-link></mixed-citation></ref><ref id="B5"><mixed-citation xmlns:xlink="http://www.w3.org/1999/xlink" xlink:type="simple"><person-group><name name-style="western"><surname>Miller</surname><given-names>KB</given-names></name></person-group> (<year>2001</year>) On the genus <italic><tp:taxon-name><tp:taxon-name-part taxon-name-part-type="genus">Agaporomorphus</tp:taxon-name-part></tp:taxon-name></italic> Zimmermann, 1921 (<tp:taxon-name><tp:taxon-name-part taxon-name-part-type="order">Coleoptera</tp:taxon-name-part></tp:taxon-name>: <tp:taxon-name><tp:taxon-name-part taxon-name-part-type="family">Dytiscidae</tp:taxon-name-part></tp:taxon-name>: <tp:taxon-name><tp:taxon-name-part taxon-name-part-type="subfamily">Copelatinae</tp:taxon-name-part></tp:taxon-name>). Annals of the Entomological Society of America 94: 520–529. <ext-link xlink:type="simple" ext-link-type="doi" xlink:href="10.1603/0013-8746(2001)094[0520:ROTGAZ]2.0.CO;2">https://doi.org/10.1603/0013-8746(2001)094[0520:ROTGAZ]2.0.CO;2</ext-link></mixed-citation></ref><ref id="B8"><mixed-citation xmlns:xlink="http://www.w3.org/1999/xlink" xlink:type="simple"><person-group><name name-style="western"><surname>Miller</surname><given-names>KB</given-names></name><name name-style="western"><surname>Wheeler</surname><given-names>QD</given-names></name></person-group> (<year>2008</year>) <article-title>A new species of <italic><tp:taxon-name><tp:taxon-name-part taxon-name-part-type="genus">Agaporomorphus</tp:taxon-name-part></tp:taxon-name></italic> Zimmermann from Venezuela, and a review of the <italic><tp:taxon-name><tp:taxon-name-part taxon-name-part-type="genus">A.</tp:taxon-name-part> <tp:taxon-name-part taxon-name-part-type="species">knischi</tp:taxon-name-part></tp:taxon-name></italic> species group (<tp:taxon-name><tp:taxon-name-part taxon-name-part-type="order">Coleoptera</tp:taxon-name-part></tp:taxon-name>: <tp:taxon-name><tp:taxon-name-part taxon-name-part-type="family">Dytiscidae</tp:taxon-name-part></tp:taxon-name>: <tp:taxon-name><tp:taxon-name-part taxon-name-part-type="subfamily">Copelatinae</tp:taxon-name-part></tp:taxon-name>).</article-title><source>Zootaxa</source><volume>1859</volume>: <fpage>63</fpage>–<lpage>68</lpage>. <ext-link xlink:type="simple" ext-link-type="doi" xlink:href="10.11646/zootaxa.1859.1.4">https://doi.org/10.11646/zootaxa.1859.1.4</ext-link></mixed-citation></ref><ref id="B7"><mixed-citation xmlns:xlink="http://www.w3.org/1999/xlink" xlink:type="simple"><person-group><name name-style="western"><surname>Miller</surname><given-names>KB</given-names></name></person-group> (<year>2014</year>) <article-title><italic><tp:taxon-name><tp:taxon-name-part taxon-name-part-type="genus">Agaporomorphus</tp:taxon-name-part> <tp:taxon-name-part taxon-name-part-type="species">sharynae</tp:taxon-name-part></tp:taxon-name></italic>, a new species of diving beetle (<tp:taxon-name><tp:taxon-name-part taxon-name-part-type="order">Coleoptera</tp:taxon-name-part></tp:taxon-name>: <tp:taxon-name><tp:taxon-name-part taxon-name-part-type="family">Dytiscidae</tp:taxon-name-part></tp:taxon-name>: <tp:taxon-name><tp:taxon-name-part taxon-name-part-type="subfamily">Copelatinae</tp:taxon-name-part></tp:taxon-name>) from Venezuela.</article-title><source>Zootaxa</source><volume>3790</volume>: <fpage>177</fpage>–<lpage>184</lpage>. <ext-link xlink:type="simple" ext-link-type="doi" xlink:href="10.11646/zootaxa.3790.1.8">https://doi.org/10.11646/zootaxa.3790.1.8</ext-link></mixed-citation></ref><ref id="B2"><mixed-citation xmlns:xlink="http://www.w3.org/1999/xlink" xlink:type="simple"><person-group><name name-style="western"><surname>Guignot</surname><given-names>F</given-names></name></person-group> (<year>1957</year>) <article-title>Contribution à la connaissance des dytiscidés Sud-Américaines [Coleopt.].</article-title><source>Revue Française d’Entomologie</source><volume>24</volume>: <fpage>33</fpage>–<lpage>45</lpage>.</mixed-citation></ref></ref-list></tp:taxon-treatment>
